# Supplementary material for: Base water potential but not hydrotime predicts seedling emergence of Medicago sativa under water stress conditions
Source: PeerJ. 2022 May 10;10:e13206. doi: 10.7717/peerj.13206 (PMC9104092; doi:10.7717/peerj.13206)
Supplement: Supplemental Information 1 [file peerj-10-13206-s001.xlsx]

## Sheet: germination
seed lot	water potential	replication	18	24	30	42	48	54	66	72	78	90	96	102	120	144	168	192	216	240	264	312	336
1	-0.1	1	9	26	41	47	47	47	47	47	47	47	47	47	47	47	47	47	47	47	47	47	47
		2	6	24	33	43	45	47	47	47	47	47	47	47	47	47	47	47	47	47	47	47	47
		3	5	21	30	38	44	44	44	46	46	46	46	46	46	46	46	46	46	46	46	46	46
	-0.3	1	0	3	8	24	32	36	41	42	42	46	46	47	48	48	48	48	48	48	48	48	48
		2	0	9	14	25	33	42	43	44	44	45	45	45	45	45	45	45	45	45	45	45	45
		3	0	2	7	24	32	39	42	44	44	46	46	46	46	47	47	47	47	47	47	47	47
	-0.6	1	0	0	0	0	3	3	5	5	5	15	19	20	28	33	34	34	34	34	34	34	34
		2	0	0	0	0	0	1	1	5	5	13	23	28	32	35	37	40	42	42	42	43	43
		3	0	0	0	0	0	1	1	3	4	13	17	18	20	21	23	38	42	42	43	43	43
	-0.9	1	0	0	0	0	0	0	0	0	0	0	0	0	0	1	1	1	3	3	3	3	3
		2	0	0	0	0	0	0	0	0	0	0	0	0	2	3	4	4	7	7	7	7	7
		3	0	0	0	0	0	0	0	0	0	0	0	0	1	1	1	3	8	8	8	8	8
2	-0.1	1	0	2	9	27	32	38	39	39	40	40	41	41	41	41	41	41	41	41	41	41	41
		2	0	1	9	21	25	28	36	39	41	43	43	43	44	44	44	44	44	44	44	44	44
		3	0	0	5	12	19	25	36	37	39	39	39	40	41	41	41	41	41	41	41	41	41
	-0.3	1	0	0	3	10	16	22	27	31	33	36	36	36	37	37	37	37	37	37	37	37	37
		2	0	0	1	4	6	10	11	13	14	30	31	34	35	35	36	40	40	40	40	40	40
		3	0	0	1	2	3	7	10	12	12	27	27	27	32	32	32	39	39	40	41	41	41
	-0.6	1	0	0	0	0	1	1	1	1	2	2	3	3	7	7	9	18	19	19	20	21	21
		2	0	0	0	0	0	0	1	1	1	1	4	6	6	6	7	16	18	18	18	18	18
		3	0	0	0	0	0	0	0	0	0	0	0	1	6	6	8	12	12	12	13	13	13
	-0.9	1	0	0	0	0	0	0	0	0	0	0	0	0	1	1	3	3	3	3	3	3	3
		2	0	0	0	0	0	0	0	0	0	0	0	0	0	0	0	2	3	3	3	3	3
		3	0	0	0	0	0	0	0	0	0	0	0	0	0	0	2	2	2	2	2	3	3
3	-0.1	1	0	10	18	25	31	41	43	45	45	47	47	47	47	48	48	48	48	48	48	48	48
		2	0	4	7	21	29	32	38	40	40	40	40	40	40	41	41	41	41	41	41	41	41
		3	0	6	9	24	32	38	40	41	41	43	43	44	45	45	45	45	45	45	45	45	45
	-0.3	1	0	0	0	1	6	7	11	12	15	26	32	39	41	42	43	44	44	44	44	44	44
		2	0	0	0	2	5	13	15	16	21	35	37	41	43	43	43	44	44	44	44	44	44
		3	0	0	0	3	5	11	16	16	18	38	40	40	42	42	42	42	42	42	42	42	42
	-0.6	1	0	0	0	0	0	0	0	0	0	1	4	4	4	4	4	11	14	14	14	14	14
		2	0	0	0	0	0	0	0	0	0	0	3	3	6	6	6	9	10	11	12	12	12
		3	0	0	0	0	0	0	0	0	0	0	2	2	9	9	10	12	12	13	13	13	13
	-0.9	1	0	0	0	0	0	0	0	0	0	0	0	0	1	2	2	2	3	4	4	4	4
		2	0	0	0	0	0	0	0	0	0	0	0	0	0	0	0	0	0	0	0	0	0
		3	0	0	0	0	0	0	0	0	0	0	0	0	0	0	0	0	0	1	1	1	1
4	-0.1	1	6	28	41	47	48	49	49	50	50	50	50	50	50	50	50	50	50	50	50	50	50
		2	4	21	33	45	47	47	47	48	48	48	48	48	48	48	48	48	48	48	48	48	48
		3	3	21	35	42	49	49	49	49	49	49	49	49	49	49	49	49	49	49	49	49	49
	-0.3	1	0	2	6	15	24	34	38	40	42	43	44	44	45	45	45	46	46	46	46	46	46
		2	0	0	7	18	24	34	46	46	48	48	49	49	49	49	49	49	49	49	49	49	49
		3	0	1	3	13	20	29	34	37	42	44	44	44	45	45	45	45	45	45	45	45	45
	-0.6	1	0	0	0	0	0	0	0	0	0	6	10	21	27	29	29	38	38	38	38	38	38
		2	0	0	0	0	1	2	4	5	5	24	31	32	33	34	34	39	40	40	40	40	40
		3	0	0	0	0	1	1	1	1	2	9	16	20	22	24	24	42	44	44	44	44	44
	-0.9	1	0	0	0	0	0	0	0	0	0	0	0	0	0	0	0	0	4	4	4	4	4
		2	0	0	0	0	0	0	0	0	0	0	0	0	0	0	0	1	4	5	5	5	5
		3	0	0	0	0	0	0	0	0	0	0	1	1	3	3	3	6	15	15	16	16	16
5	-0.1	1	4	17	32	35	39	39	41	41	41	41	41	41	41	41	41	41	41	41	41	41	41
		2	6	24	35	44	46	47	48	48	48	48	48	48	48	48	48	48	48	48	48	48	48
		3	1	18	34	43	44	47	48	48	48	48	48	48	48	48	48	48	48	48	48	48	48
	-0.3	1	0	2	8	23	29	31	37	39	39	46	48	48	49	49	49	49	49	49	49	49	49
		2	0	4	12	21	31	40	44	45	45	47	47	48	48	48	48	48	48	48	48	48	48
		3	0	0	6	22	30	35	37	38	40	44	45	45	45	45	45	45	45	45	45	45	45
	-0.6	1	0	0	0	0	0	0	0	0	1	7	14	16	17	18	18	29	32	32	32	32	32
		2	0	0	0	0	2	2	6	6	8	10	16	18	21	25	26	37	37	38	38	38	38
		3	0	0	0	0	0	1	1	1	1	7	8	10	11	13	13	13	13	13	13	13	13
	-0.9	1	0	0	0	0	0	0	0	0	0	0	0	0	1	2	2	2	7	7	7	8	8
		2	0	0	0	0	0	0	0	0	0	0	0	0	0	0	0	1	3	3	4	4	4
		3	0	0	0	0	0	0	0	0	0	0	0	0	1	2	2	3	3	3	3	3	3
6	-0.1	1	1	15	24	39	44	45	46	46	46	46	46	46	46	46	46	46	46	46	46	46	46
		2	5	18	29	38	42	43	44	44	44	44	44	44	44	44	44	44	44	44	44	44	44
		3	2	14	28	43	45	46	47	47	47	47	47	47	47	47	47	47	47	47	47	47	47
	-0.3	1	0	0	5	14	17	28	32	33	36	41	44	44	44	44	45	45	45	45	45	45	45
		2	0	3	10	31	38	43	46	47	47	47	47	47	47	47	47	47	47	47	47	47	47
		3	0	3	7	20	31	37	39	39	39	43	43	43	44	45	46	46	46	46	46	46	46
	-0.6	1	0	0	0	0	1	1	2	5	6	16	21	21	29	34	34	41	41	41	42	42	42
		2	0	0	0	0	4	5	5	6	6	20	25	25	28	31	33	44	45	45	45	45	45
		3	0	0	0	0	0	1	1	2	3	22	34	35	38	38	39	42	43	43	43	43	43
	-0.9	1	0	0	0	0	0	0	0	0	0	0	0	0	0	0	0	11	14	14	14	14	14
		2	0	0	0	0	0	0	0	0	0	0	2	2	2	2	2	9	16	16	16	16	16
		3	0	0	0	0	0	0	0	0	0	0	0	0	5	6	6	11	19	19	19	19	19
7	-0.1	1	3	17	32	39	42	44	45	46	46	46	48	48	48	48	49	49	49	49	49	49	49
		2	2	20	31	42	43	43	43	43	43	43	43	43	43	43	43	43	45	45	45	45	45
		3	1	15	27	43	44	47	47	47	47	47	47	47	47	47	48	48	48	48	48	48	48
	-0.3	1	0	1	5	19	33	37	41	41	42	45	45	46	46	46	46	46	47	47	47	47	47
		2	0	2	4	14	24	25	32	33	37	44	47	47	47	47	49	49	49	49	49	49	49
		3	0	4	12	32	37	40	47	47	49	50	50	50	50	50	50	50	50	50	50	50	50
	-0.6	1	0	0	0	0	0	2	2	2	2	2	3	5	6	6	7	15	21	21	21	21	21
		2	0	0	0	0	0	0	1	1	1	8	11	14	20	22	23	28	32	32	32	32	32
		3	0	0	0	0	2	2	2	3	3	10	16	16	16	16	17	23	25	26	26	28	28
	-0.9	1	0	0	0	0	0	0	0	0	0	0	0	0	1	1	1	1	9	9	9	10	10
		2	0	0	0	0	0	0	0	0	0	0	0	0	3	4	4	8	12	12	12	13	13
		3	0	0	0	0	0	0	0	0	0	0	0	0	0	0	0	3	5	5	5	5	5
8	-0.1	1	0	24	36	44	46	47	47	47	47	47	47	47	47	47	47	47	47	47	47	47	47
		2	1	14	24	40	41	43	44	46	46	46	46	46	46	46	46	46	46	46	46	46	46
		3	0	19	31	41	42	42	42	43	43	44	44	44	44	44	44	44	44	44	44	44	44
	-0.3	1	0	2	7	18	23	26	32	35	36	40	42	42	43	43	43	43	43	43	43	43	43
		2	0	1	13	34	38	41	44	45	45	47	47	47	47	47	47	48	48	48	48	48	48
		3	0	0	3	13	19	23	28	35	37	42	42	42	43	43	43	43	43	44	44	44	44
	-0.6	1	0	0	0	0	0	0	1	1	1	4	6	7	12	12	13	23	24	25	27	27	27
		2	0	0	0	0	0	0	0	2	2	6	11	11	18	19	19	24	26	26	26	26	26
		3	0	0	0	0	0	1	1	1	1	12	13	13	16	16	16	22	25	27	27	27	27
	-0.9	1	0	0	0	0	0	0	0	0	0	0	0	0	2	3	3	3	4	4	4	4	4
		2	0	0	0	0	0	0	0	0	0	0	0	0	0	0	0	1	2	2	2	2	2
		3	0	0	0	0	0	0	0	0	0	0	1	1	1	1	1	5	7	7	7	7	7
9	-0.1	1	7	31	36	42	45	48	48	48	48	48	48	48	48	48	48	48	48	48	48	48	48
		2	9	36	41	44	44	44	45	45	45	45	45	45	45	45	46	46	46	46	46	46	46
		3	8	31	40	45	46	46	46	46	46	46	46	46	46	46	46	46	46	46	46	46	46
	-0.3	1	0	4	8	25	30	34	38	41	44	47	47	47	47	47	47	47	47	47	47	47	47
		2	0	4	7	14	25	29	37	38	38	44	44	44	45	45	45	45	45	45	45	45	45
		3	0	1	10	24	31	38	44	44	44	44	44	44	44	44	44	44	44	44	44	44	44
	-0.6	1	0	0	0	0	3	4	4	4	4	19	20	21	26	26	27	32	35	35	35	35	36
		2	0	0	0	0	1	1	1	3	4	6	10	14	16	17	18	26	29	29	29	29	29
		3	0	0	0	0	1	1	1	1	1	7	10	12	14	14	15	25	26	26	26	26	26
	-0.9	1	0	0	0	0	0	0	0	0	0	0	0	0	0	0	0	0	1	1	1	1	1
		2	0	0	0	0	0	0	0	0	0	0	0	1	2	3	4	4	4	4	4	5	5
		3	0	0	0	0	0	0	0	0	0	0	0	0	0	0	0	2	2	3	3	3	3
10	-0.1	1	3	31	37	44	47	47	49	49	49	49	49	49	49	49	49	49	49	49	49	49	49
		2	7	32	38	45	47	49	49	49	49	49	49	49	49	49	49	49	49	49	49	49	49
		3	7	32	39	46	47	47	47	47	47	47	47	47	47	47	48	48	48	48	48	48	48
	-0.3	1	0	2	7	18	29	34	43	43	44	47	48	49	49	50	50	50	50	50	50	50	50
		2	0	5	10	27	32	40	43	43	45	46	46	46	46	46	46	46	46	46	46	46	46
		3	0	1	4	16	22	30	35	36	36	43	43	43	43	43	43	43	43	43	43	43	43
	-0.6	1	0	0	0	0	0	0	1	1	1	6	11	12	16	17	17	24	27	27	27	27	27
		2	0	0	0	0	1	3	3	3	4	6	9	9	9	10	11	28	30	30	30	30	30
		3	0	0	0	0	0	1	1	2	3	6	15	15	21	22	22	34	36	36	36	36	36
	-0.9	1	0	0	0	0	0	0	0	0	0	0	0	0	2	3	3	6	7	7	7	7	7
		2	0	0	0	0	0	0	0	0	0	0	0	0	0	1	1	1	3	3	3	3	3
		3	0	0	0	0	0	0	0	0	0	0	2	2	3	4	5	5	7	7	7	7	7

## Sheet: field emergence
seed lot	replication	4.25	5.4	5.11	5.18	5.25
1	1	31	54	68	81	81
	2	60	88	107	121	121
	3	28	60	103	133	135
	4	33	54	85	126	141
2	1	18	38	57	83	67
	2	41	64	78	87	109
	3	20	41	48	65	69
	4	9	30	52	69	73
3	1	9	27	36	50	57
	2	6	18	42	54	65
	3	20	41	67	79	83
	4	30	44	61	65	66
4	1	44	55	65	73	73
	2	21	52	75	109	120
	3	29	54	89	107	122
	4	37	46	95	140	155
5	1	32	42	72	122	135
	2	18	55	93	126	126
	3	44	64	86	111	113
	4	56	78	86	123	123
6	1	41	68	76	81	81
	2	61	86	101	130	138
	3	21	49	151	155	170
	4	33	66	101	109	115
7	1	62	91	121	133	141
	2	33	57	65	84	99
	3	50	70	78	83	83
	4	67	67	76	109	118
8	1	27	44	77	98	111
	2	49	55	75	76	76
	3	41	87	102	129	144
	4	31	39	62	77	88
9	1	31	59	107	145	160
	2	48	55	78	86	93
	3	71	98	112	123	146
	4	21	61	94	111	126
10	1	21	33	55	77	77
	2	17	58	112	116	131
	3	43	64	86	115	121
	4	27	47	62	77	88

## Sheet: greenhouse
	seed lot		4	5	6	7	8	9	10	11	12	13	14	17	19	21	23	28	total	emergence	average	standard error	emergence index	average	standard error
Control Condition	1	1	4	21	16	5	0	1	0	0	1	0	1	0	0	0	0	0	49	0.98	0.933333	0.024037	8.84683	7.15292	0.853714
		2	0	11	12	7	2	2	1	0	0	4	0	7	0	0	0	0	46	0.92			6.49168
		3	0	13	12	3	1	2	0	1	0	0	3	1	0	3	3	3	45	0.9			6.12025
	2	1	0	5	6	7	3	2	2	0	4	0	2	0	7	3	0	2	43	0.86	0.746667	0.0768838	4.85612	4.24823	0.70306
		2	4	6	6	6	0	1	1	0	0	0	0	8	2	1	1	3	39	0.78			5.04235
		3	0	1	4	4	2	1	0	1	0	3	0	3	5	6	0	0	30	0.6			2.84623
	3	1	0	0	2	0	2	0	3	3	0	3	1	5	1	2	0	4	26	0.52	0.546667	0.0266667	2.0431	2.7294	0.457396
		2	2	3	3	6	2	1	0	1	3	1	0	0	3	2	0	3	30	0.6			3.59636
		3	0	0	2	6	0	4	0	1	2	2	2	3	1	0	3	0	26	0.52			2.54874
	4	1	0	3	3	9	1	2	1	2	7	1	6	10	3	0	0	2	50	1	0.9	0.052915	4.92114	5.6599	0.736805
		2	0	7	5	6	0	4	0	5	3	3	2	1	3	2	0	0	41	0.82			4.92505
		3	0	15	17	6	0	1	0	1	0	1	0	1	2	0	0	0	44	0.88			7.13351
	5	1	4	3	3	9	2	2	2	0	3	1	0	13	4	1	0	1	48	0.96	0.853333	0.054569	5.44343	5.25052	0.393811
		2	0	8	13	9	1	1	0	0	1	2	0	0	4	0	1	1	41	0.82			5.81539
		3	0	3	11	6	0	2	0	3	0	3	0	0	1	3	4	3	39	0.78			4.49274
	6	1	0	3	5	9	3	3	0	2	8	0	0	7	2	0	0	0	42	0.84	0.906667	0.0333333	4.79289	6.49148	0.856312
		2	1	12	13	16	0	3	0	0	0	0	0	1	0	0	0	1	47	0.94			7.53025
		3	0	12	14	13	0	1	1	0	1	0	0	2	2	0	1	0	47	0.94			7.15131
	7	1	0	4	6	6	6	2	5	3	3	3	0	3	1	0	0	0	42	0.84	0.873333	0.0176383	5.11196	5.57101	0.230414
		2	1	6	7	6	4	5	4	4	0	3	1	2	1	0	0	0	44	0.88			5.76548
		3	3	5	5	5	6	5	3	2	2	3	1	3	2	0	0	0	45	0.9			5.83559
	8	1	0	1	2	1	0	1	0	1	1	0	2	11	9	12	5	2	48	0.96	0.813333	0.0733333	3.08539	4.01602	0.498651
		2	0	6	5	6	2	1	0	1	1	0	1	3	5	1	1	4	37	0.74			4.17084
		3	0	5	7	8	2	0	6	0	5	1	0	0	0	2	1	0	37	0.74			4.79183
	9	1	0	10	6	10	0	2	0	0	2	0	1	10	1	2	2	2	48	0.96	0.88	0.04	5.78338	5.44332	0.423053
		2	1	4	5	8	2	2	0	1	2	0	0	2	10	2	0	3	42	0.84			4.60233
		3	0	10	7	9	6	3	0	0	1	0	0	3	2	0	1	0	42	0.84			5.94426
	10	1	0	4	3	10	1	3	0	1	6	0	0	9	6	1	0	2	46	0.92	0.886667	0.0333333	4.74206	5.70262	0.616757
		2	1	6	7	10	1	6	0	0	4	1	2	0	0	0	2	1	41	0.82			5.51269
		3	0	8	19	8	2	2	0	0	4	0	0	1	0	0	1	1	46	0.92			6.8531
	批次		4	5	6	7	8	9	10	11	12	13	14	17	19	21	23	28	total	emergence	average	standard error	emergence index	average	standard error
Water stress	1	1	0	0	1	3	0	3	1	0	2	1	0	0	2	3	1	3	20	0.4	0.42	0.02	1.6709	1.64015	0.19627
		2	0	0	3	0	2	2	1	0	4	0	2	2	0	4	0	3	23	0.46			1.96368
		3	0	0	0	0	1	2	0	3	0	1	0	3	0	4	1	5	20	0.4			1.28587
	2	1	0	0	1	0	2	0	2	0	2	2	0	2	3	0	3	2	19	0.38	0.366667	0.00666667	1.41458	1.35867	0.10502
		2	0	0	0	2	3	2	0	2	0	1	0	2	1	0	2	3	18	0.36			1.50606
		3	0	0	0	0	1	2	0	0	2	0	0	3	5	0	3	2	18	0.36			1.15538
	3	1	0	0	0	0	0	2	0	0	1	2	2	1	1	1	0	4	14	0.28	0.233333	0.024037	0.90419	0.77654	0.0638887
		2	0	0	0	0	1	0	0	2	0	0	0	2	2	1	3	0	11	0.22			0.707782
		3	0	0	0	1	0	0	1	0	2	0	1	2	0	1	0	2	10	0.2			0.717647
	4	1	0	2	3	0	2	3	2	0	2	0	1	2	2	3	0	0	22	0.44	0.426667	0.0352767	2.2872	1.84871	0.312032
		2	0	0	1	2	0	4	3	0	2	3	0	2	1	1	3	2	24	0.48			2.01402
		3	0	0	1	0	1	1	0	1	1	0	2	2	3	1	3	2	18	0.36			1.2449
	5	1	0	0	2	0	2	4	2	1	2	0	1	1	2	1	4	3	25	0.5	0.46	0.0305505	2.04954	1.85824	0.130347
		2	0	0	0	2	3	1	1	2	3	0	2	1	2	4	1	2	24	0.48			1.91597
		3	0	0	1	1	2	2	0	0	3	0	1	3	4	1	0	2	20	0.4			1.60922
	6	1	0	0	2	4	0	2	1	0	3	3	3	3	1	2	0	0	24	0.48	0.426667	0.0266667	2.24638	1.89829	0.1967
		2	0	0	0	2	2	0	2	0	0	3	2	3	2	2	1	1	20	0.4			1.56551
		3	0	0	0	3	3	2	2	1	3	0	1	0	3	0	2	0	20	0.4			1.88298
	7	1	0	0	1	1	0	2	0	0	2	1	1	3	2	3	3	3	22	0.44	0.386667	0.0290593	1.50893	1.48205	0.0138501
		2	0	0	0	0	2	4	0	3	1	0	0	2	1	2	2	2	19	0.38			1.47441
		3	0	1	1	1	0	1	1	1	3	1	0	1	0	3	2	1	17	0.34			1.46282
	8	1	0	0	0	0	1	0	1	3	1	1	2	5	5	4	0	2	25	0.5	0.46	0.04	1.62002	1.63121	0.251981
		2	0	0	1	3	1	3	1	1	3	0	1	2	1	3	2	3	25	0.5			2.07314
		3	0	0	0	0	1	1	1	1	2	0	0	3	2	2	2	4	19	0.38			1.20047
	9	1	0	0	0	2	0	2	1	0	3	1	2	4	3	0	4	1	23	0.46	0.406667	0.0290593	1.68053	1.53932	0.0720466
		2	0	0	0	1	2	0	3	1	3	0	0	2	3	1	2	0	18	0.36			1.44388
		3	0	0	0	2	2	0	0	3	2	0	0	3	1	2	2	3	20	0.4			1.49355
	10	1	0	0	0	2	0	3	1	2	1	2	0	3	3	2	3	1	23	0.46	0.433333	0.0133333	1.7338	1.69197	0.107033
		2	0	0	0	2	2	0	0	2	2	1	0	1	1	5	0	5	21	0.42			1.48924
		3	0	0	2	2	2	0	1	0	1	3	3	1	3	2	1	0	21	0.42			1.85287
	批次		7	9	11	13	16	19	21	23	28	total	emergence	average	standard error	emergence index	average	standard error
Water stress	1	1	2	2	3	3	4	2	1	0	0	17	0.34	0.413333	0.0466667	1.41432	1.38053	0.173334
		2	0	2	4	4	5	4	2	1	3	25	0.5			1.66244
		3	0	0	0	2	4	3	6	5	0	20	0.4			1.06485
	2	1	1	0	1	2	1	3	1	1	1	11	0.22	0.273333	0.0266667	0.734819	0.867968	0.0666773
		2	0	1	1	2	4	2	3	2	0	15	0.3			0.940943
		3	0	1	2	1	3	2	3	2	1	15	0.3			0.928143
	3	1	0	0	0	2	1	2	2	3	0	10	0.2	0.166667	0.0176383	0.547282	0.483988	0.0335783
		2	0	0	0	2	3	0	0	3	0	8	0.16			0.471781
		3	0	0	0	1	5	0	0	1	0	7	0.14			0.432901
	4	1	0	2	0	3	3	1	3	3	0	15	0.3	0.36	0.0305505	0.966415	1.34088	0.190218
		2	2	2	5	2	3	1	3	2	0	20	0.4			1.58627
		3	2	3	2	3	1	3	2	2	1	19	0.38			1.46994
	5	1	0	3	3	0	3	2	3	1	2	17	0.34	0.32	0.011547	1.15659	1.12235	0.0197145
		2	1	2	3	1	2	1	3	2	0	15	0.3			1.12217
		3	0	2	2	2	5	0	2	2	1	16	0.32			1.0883
	6	1	3	3	3	2	3	2	0	2	0	18	0.36	0.346667	0.0352767	1.5682	1.39989	0.155392
		2	0	2	5	2	1	2	1	1	0	14	0.28			1.08947
		3	2	2	3	3	4	3	0	2	1	20	0.4			1.542
	7	1	0	1	3	3	3	2	2	2	1	17	0.34	0.373333	0.024037	1.12528	1.30491	0.107773
		2	1	3	2	2	5	1	4	3	0	21	0.42			1.4979
		3	2	2	2	2	1	1	2	3	3	18	0.36			1.29155
	8	1	0	1	0	4	2	3	2	4	2	18	0.36	0.293333	0.0405518	1.04228	0.932043	0.0696788
		2	0	0	2	3	5	0	2	3	0	15	0.3			0.95076
		3	0	3	1	0	3	1	2	1	0	11	0.22			0.80309
	9	1	2	2	1	2	1	0	3	4	1	16	0.32	0.28	0.023094	1.16768	0.941684	0.116704
		2	0	0	2	3	3	0	1	3	0	12	0.24			0.778141
		3	0	2	0	3	2	0	3	2	2	14	0.28			0.879234
	10	1	0	2	0	3	2	2	3	1	1	14	0.28	0.326667	0.0371184	0.905304	1.14758	0.210933
		2	3	2	2	3	2	3	1	4	0	20	0.4			1.56781
		3	1	2	0	2	1	0	3	4	2	15	0.3			0.969624

## Sheet: correlation
Seed lot	θH	Ψb(50)	σφb	Laboratory		Laboratory						Laboratory
						Control condition		Water stress		Salinity stress
				Germination	Germination rate	Emergence	Emergence index	Emergence	Emergence index	Emergence	Emergence index	Emergence	Emergence index
1	17	-0.74	0.22	0.71215	0.0182824	0.933333	7.15292	0.42	1.64015	0.413333	1.38053	0.5975	7.15712
2	22.23	-0.57	0.23	0.518642	0.0087005	0.746667	4.24823	0.366667	1.35867	0.273333	0.867968	0.3975	4.65818
3	18.65	-0.55	0.2	0.515362	0.00913407	0.546667	2.7294	0.233333	0.77654	0.166667	0.483988	0.33875	3.80691
4	18.32	-0.77	0.21	0.732475	0.017349	0.9	5.6599	0.426667	1.84871	0.36	1.34088	0.5875	6.47296
5	15.54	-0.68	0.17	0.647503	0.0165341	0.853333	5.25052	0.46	1.85824	0.32	1.12235	0.62125	7.09655
6	20.56	-0.78	0.25	0.757211	0.0166833	0.906667	6.49148	0.426667	1.89829	0.346667	1.39989	0.63	7.67326
7	16.18	-0.68	0.24	0.668709	0.015559	0.873333	5.57101	0.386667	1.48205	0.373333	1.30491	0.55125	7.22881
8	15.26	-0.64	0.21	0.610952	0.0155679	0.813333	4.01602	0.46	1.63121	0.293333	0.932043	0.52375	6.26236
9	13.37	-0.63	0.19	0.628197	0.0181831	0.88	5.44332	0.406667	1.53932	0.28	0.941684	0.65625	7.65282
10	14.6	-0.67	0.17	0.664109	0.0177697	0.886667	5.70262	0.433333	1.69197	0.326667	1.14758	0.52125	5.9195
